# Supplementary material for: Differential Effects of Dietary White Meat and Red Meat on NAFLD Progression by Modulating Gut Microbiota and Metabolites in Rats
Source: Oxid Med Cell Longev. 2022 Aug 5;2022:6908934. doi: 10.1155/2022/6908934 (PMC9410827; doi:10.1155/2022/6908934)
Supplement: Supplementary Materials — Supplementary Methods. Supplementary Figure. Figure S1: dietary meat induced NAFLD phenotype changes in laboratory rats. Figure S2: the structural changes of gut microbiota at the phylum level. Figure S3: the structural changes of gut microbiota at the genus level. Figure S4: the changes of SCFAs. Figure S5: the changes of bile acids. Supplementary Table. Table S1: compositions of the normal-fat diet and the high-fat diet. Table S2: amino acid compositions in dietary meat. Table S3: fatty acid compositions in dietary meat. Table S4: amino acid compositions in the experimental diets. Table S5: fatty acid compositions in the experimental diets. [file 6908934.f1.zip]

Archive with 4 entries (4 files):
- supplementary figure.docx
- supplementary methods-revised-2.docx
- supplementary table.docx
- supplementary-original data.docx
